# Supplementary material for: Telemonitoring of Real-World Health Data in Cardiology: A Systematic Review
Source: Int J Environ Res Public Health. 2021 Aug 27;18(17):9070. doi: 10.3390/ijerph18179070 (PMC8431660; doi:10.3390/ijerph18179070)
Supplement: Supplementary file 1 [file ijerph-18-09070-s001.zip]

Archive with 9 entries (8 files):
- Supplementary Materials/
- Supplementary Materials/SM_Table2_Excluded Articles.xlsx
- __MACOSX/Supplementary Materials/._SM_Table2_Excluded Articles.xlsx
- Supplementary Materials/SM_Table1_Database_Export.xlsx
- __MACOSX/Supplementary Materials/._SM_Table1_Database_Export.xlsx
- Supplementary Materials/SM_Table3_Categorization_PROMs.xlsx
- __MACOSX/Supplementary Materials/._SM_Table3_Categorization_PROMs.xlsx
- Supplementary Materials/~$SM_Table1_Database_Export.xlsx
- __MACOSX/Supplementary Materials/._~$SM_Table1_Database_Export.xlsx
